# Supplementary material for: Red blood cell to platelet ratio and its trajectory as prognostic factors for patients with gastrointestinal tract perforation and abdominal sepsis
Source: PLoS One. 2025 Dec 5;20(12):e0337480. doi: 10.1371/journal.pone.0337480 (PMC12680209; doi:10.1371/journal.pone.0337480)
Supplement: S1 Table — ICD-9 and ICD-10 codes for diseases. (XLSX) [file pone.0337480.s001.xlsx]

## Sheet: Gastrointestinal perforation
icdCode	icdVersion	Diagnosis
K5720	10	Diverticulitis of large intestine with perforation and abscess without bleeding
56983	9	Perforation of intestine
K631	10	Perforation of intestine (nontraumatic)
E8708	9	Accidental cut, puncture, perforation or hemorrhage during other specified medical care
5754	9	Perforation of gallbladder
K822	10	Perforation of gallbladder
K3533	10	Acute appendicitis with perforation and localized peritonitis, with abscess
53250	9	Chronic or unspecified duodenal ulcer with perforation, without mention of obstruction
K265	10	Chronic or unspecified duodenal ulcer with perforation
53150	9	Chronic or unspecified gastric ulcer with perforation, without mention of obstruction
5304	9	Perforation of esophagus
K5780	10	Diverticulitis of intestine, part unspecified, with perforation and abscess without bleeding
K3532	10	Acute appendicitis with perforation and localized peritonitis, without abscess
K82A2	10	Perforation of gallbladder in cholecystitis
K5700	10	Diverticulitis of small intestine with perforation and abscess without bleeding
K223	10	Perforation of esophagus
K255	10	Chronic or unspecified gastric ulcer with perforation
K285	10	Chronic or unspecified gastrojejunal ulcer with perforation
K5721	10	Diverticulitis of large intestine with perforation and abscess with bleeding
53260	9	Chronic or unspecified duodenal ulcer with hemorrhage and perforation, without mention of obstruction
53260	9	Chronic or unspecified duodenal ulcer with hemorrhage and perforation, without mention of obstruction
53110	9	Acute gastric ulcer with perforation, without mention of obstruction
K266	10	Chronic or unspecified duodenal ulcer with both hemorrhage and perforation
53210	9	Acute duodenal ulcer with perforation, without mention of obstruction
53450	9	Chronic or unspecified gastrojejunal ulcer with perforation, without mention of obstruction
5763	9	Perforation of bile duct
53160	9	Chronic or unspecified gastric ulcer with hemorrhage and perforation, without mention of obstruction
K256	10	Chronic or unspecified gastric ulcer with both hemorrhage and perforation
53410	9	Acute gastrojejunal ulcer with perforation, without mention of obstruction
53251	9	Chronic or unspecified duodenal ulcer with perforation, with obstruction
53151	9	Chronic or unspecified gastric ulcer with perforation, with obstruction
53220	9	Acute duodenal ulcer with hemorrhage and perforation, without mention of obstruction
K251	10	Acute gastric ulcer with perforation
K5740	10	Diverticulitis of both small and large intestine with perforation and abscess without bleeding
K275	10	Chronic or unspecified peptic ulcer, site unspecified, with perforation
K261	10	Acute duodenal ulcer with perforation
K5701	10	Diverticulitis of small intestine with perforation and abscess with bleeding
53350	9	Chronic or unspecified peptic ulcer of unspecified site with perforation, without mention of obstruction
53261	9	Chronic or unspecified duodenal ulcer with hemorrhage and perforation, with obstruction
K276	10	Chronic or unspecified peptic ulcer, site unspecified, with both hemorrhage and perforation
53310	9	Acute peptic ulcer of unspecified site with perforation, without mention of obstruction
K281	10	Acute gastrojejunal ulcer with perforation
53211	9	Acute duodenal ulcer with perforation, with obstruction
53161	9	Chronic or unspecified gastric ulcer with hemorrhage and perforation, with obstruction
53111	9	Acute gastric ulcer with perforation, with obstruction
53120	9	Acute gastric ulcer with hemorrhage and perforation, without mention of obstruction
K252	10	Acute gastric ulcer with both hemorrhage and perforation
K832	10	Perforation of bile duct
53311	9	Acute peptic ulcer of unspecified site with perforation, with obstruction

## Sheet: sepsis
icdCode	icdVersion	Diagnosis
99592	9	Severe sepsis
A419	10	Sepsis, unspecified organism
R6521	10	Severe sepsis with septic shock
R6520	10	Severe sepsis without septic shock
A4159	10	Other Gram-negative sepsis
I76	10	Septic arterial embolism
449	9	Septic arterial embolism
A4150	10	Gram-negative sepsis, unspecified
T8112XA	10	Postprocedural septic shock, initial encounter
99802	9	Postoperative shock, septic
67022	9	Puerperal sepsis, delivered, with mention of postpartum complication
O8681	10	Puerperal septic thrombophlebitis
67032	9	Puerperal septic thrombophlebitis, delivered, with mention of postpartum complication
O88312	10	Pyemic and septic embolism in pregnancy, second trimester
67333	9	Obstetrical pyemic and septic embolism, antepartum condition or complication
67034	9	Puerperal septic thrombophlebitis, postpartum condition or complication
O8833	10	Pyemic and septic embolism in the puerperium
